# Supplementary material for: Klebsiella pneumoniae Volatile Organic Compounds (VOCs) Protect Artemia salina from Fish Pathogen Aeromonas sp.: A Combined In Vitro, In Vivo, and In Silico Approach
Source: Microorganisms. 2023 Jan 10;11(1):172. doi: 10.3390/microorganisms11010172 (PMC9862385; doi:10.3390/microorganisms11010172)
Supplement: Supplementary file 1 [file microorganisms-11-00172-s001.zip]

Archive with 1 entries (1 files):
- microorganisms-2039679-supplementary.pdf
